# Supplementary material for: Meta-Analysis of Differentiating Mouse Embryonic Stem Cell Gene Expression Kinetics Reveals Early Change of a Small Gene Set
Source: PLoS Comput Biol. 2006 Nov 24;2(11):e158. doi: 10.1371/journal.pcbi.0020158 (PMC1664699; doi:10.1371/journal.pcbi.0020158)
Supplement: Table S8 — (18 KB XLS) [file pcbi.0020158.st008.xls]

## Sheet: Sheet1
5'-primers	3'-primers	Product Length	Gene Name
AGACGGCAAAGCCTTCTTG	TTGACTCGTCTTTCCCTTGC	113	Gbx2
AGCACCTCCGGAGAGGATAC	AAGTGGTTACCGCCTTGTTG	133	Nmyc1
AGCCTATCTTGCCGTCCTTT	CCATGGAGAGGATGAAGTCC	138	Klf2
ATTGGATGTGTGAGCAGACG	AATGCAGCTGCGTACTTCCT	77	Fbxo15
CAGGAACTCGTGCTCCACTA	CATCTTTCTCCCATGGCTTC	103	Hck
CCCAAACGTGAGGAACAACT	ACTTTGGGCAGCATGACAAG	101	103728_at
CCGAGGAGAAGTACCACGAG	AATATGTCCCCCACCATTGA	95	Sod2
CCGCCCCTACAGTATGTGTT	AGCCGGATTTCATACGACTG	104	Tcfcp2l1
CTACAACAAGAGCCCGCAGT	CCCATCGCATGGGAATAAT	104	8430410A17Rik
CTCTGCTCCCGTCCTTCTC	AGAGAGTTCCTCACGCCAAC	104	Klf4
GAGTGGAAGAAGGTGGGACA	CACAGCGATACTCTCCAGCA	145	Jam2
GATCTGCTCTGCGTCCTGTT	CTGATTGTGCTGGATGGATG	109	Kit
GATCTGGGAGAAGCACGTGTA	CGCAAGATCACCTGGAATTT	93	Tcl1
GCAGGCCATAAAACCAATGT	GCAGCACTGCAGCATCTTTA	84	Mtf2
GCAGGGAGGATTCATGTTGT	CCATATTGCCCGATGAACTT	129	Morc
GCTTGGCTTATGGACTGAGG	AGGTCCTCATCTGTGGCATC	82	Spp1
GGGGTGCAAAAAGAGGAGAG	CTAGTCGGCATCACGGTTTT	101	Sox2
TATCAAGGCCCTGACCACTC	CTCATCTGGTCCCCAAGTGT	114	Esrrb
TATCTGAAAGGGACCGTGCT	ATCTGCTGGGTTCTCCACTG	92	Nr0b1
TGACATGGAAGCCCACTACA	ACTGTTGCAGTGTGGAGACG	111	Podxl
TGGCTTCCCTGACAGATACC	CCTTCGAACGTGCACTGATA	120	Rex1
AACTTTGGCATTGTGGAAGG	ATGCAGGGATGATGTTCTGG	130	GAPDH
CTGCGCTTCAAGGAGCTAAC	CCAGGCCTGACACATTTACC	91	Brachyury
TGTACTGCAGAGTGGGCATC	ACAATCCCCTGAGACACAGC	121	Fgf5
CAGAACCCAGATCTGCACAA	GCTTCTCTGCCAAGGTCAAC	79	Sox17
CATCCGACTGGAGCAGCTA	TGTGTTCATGCCATTCATCC	92	Foxa2
CTGCAGGCCACTGAAAAGTT	TTCCAGGATCTGAGCGATCT	90	nestin
